# Supplementary material for: Social participation in older women and men: differences in community activities and barriers according to region and population size in Canada
Source: BMC Public Health. 2019 Aug 16;19:1124. doi: 10.1186/s12889-019-7462-1 (PMC6697934; doi:10.1186/s12889-019-7462-1)
Supplement: Supplementary file 2 — Gender distribution by population size group. (XLSX 16 kb) [file 12889_2019_7462_MOESM2_ESM.xlsx]

## Sheet: AF2
Supplementary table 2. Gender distribution by population size group
		Population Size Group
		Rural			Small			Medium			Large			Metropolitan
		n=2,620			n=619			n=1,855			n=3,808			n=7,372
		W	M	Total	W	M	Total	W	M	Total	W	M	Total	W	M	Total
		(16.0%)	(16.0%)		(3.7%)	(3.5%)		(10.2%)	(11.1%)		(22.7%)	(21.6%)		(47.3%)	(47.8%)
Continuous variables		Mean	Mean	Mean	Mean	Mean	Mean	Mean	Mean	Mean	Mean	Mean	Mean	Mean	Mean	Mean
		[95% CI]	[95% CI]	[95% CI]	[95% CI]	[95% CI]	[95% CI]	[95% CI]	[95% CI]	[95% CI]	[95% CI]	[95% CI]	[95% CI]	[95% CI]	[95% CI]	[95% CI]
Age (years)		74.3a	73.4a†	73.9A	74.3ab	73.1ab	73.8AB	75.1ab	74.1ab†	74.6AB	75.2ab	73.7ab†††	74.6AB	75.2b	74.3b†††	74.8B
		[73.7,74.8]	[72.9,73.9]	[73.5,74.3]	[73.5,75.0]	[72.1,74.2]	[73.1,74.5]	[74.5,75.7]	[73.5,74.6]	[74.2,75.0]	[74.8,75.6]	[73.3,74.0]	[74.3,74.9]	[75.0,75.5]	[74.0,74.6]	[74.6,75.0]
Household income (CAD)		40577ab	49693a††	45328A	34660a	43748a†	39138A	36791a	45993a†††	41149A	36740a	52237a†††	44141A	45713b	61003†††	53165B
		[36395,44758]	[44513,54873]	[41625,49031]	[29736,39584]	[37955,49541]	[35123,43152]	[32941,40641]	[42444,49541]	[38053,44245]	[33776,39704]	[48328,56146]	[41626,46656]	[42461,48965]	[56646,65360]	[49947,56384]
Categorical variables		%	%	%	%	%	%	%	%	%	%	%	%	%	%	%
		[95% CI]	[95% CI]	[95% CI]	[95% CI]	[95% CI]	[95% CI]	[95% CI]	[95% CI]	[95% CI]	[95% CI]	[95% CI]	[95% CI]	[95% CI]	[95% CI]	[95% CI]
Education	Less than high school	49.8a	47.0a	48.4A	43.1a	40.4abc	41.9ABC	44.6a	44.5ab	44.6BC	44.6a	37.3bc††	41.4AB	41.8c	33.2c†††	37.9A
		[44.5,55.1]	[42.3,51.7]	[44.6,52.3]	[36.3,49.8]	[32.2,48.7]	[36.1,47.7]	[39.8,49.5]	[39.4,49.5]	[40.9,48.2]	[41.3,47.9]	[33.3,41.2]	[38.6,44.3]	[38.8,44.8]	[30.5,35.8]	[35.6,40.2]
	High school	14.9a	10.5a†	12.7C	13.0a	12.9ab	13.0AB	16.3a	11.0ab†	14.0AB	15.7a	12.8ab	14.4AB	18.7a	15.9b	17.4B
		[11.6,18.1]	[7.8,13.2]	[10.5,15.0]	[8.2,17.8]	[7.7,18.1]	[9.7,16.2]	[13.1,19.6]	[8.3,13.7]	[11.8,16.2]	[13.3,18.0]	[10.2,15.5]	[12.6,16.2]	[16.6,20.8]	[13.6,18.1]	[15.9,18.9]
	College or greater	35.3a	42.5a†	38.8A	43.9a	46.7ab	45.1AB	39.0a	44.5ab	41.5AB	39.8a	49.9ab†††	44.1AB	39.5a	51.0b†††	44.7B
		[30.8,39.9]	[38.1,46.8]	[35.7,41.9]	[36.4,51.4]	[38.2,55.2]	[38.6,51.7]	[34.5,43.6]	[39.6,49.4]	[38.2,44.8]	[36.4,43.1]	[45.9,53.8]	[41.2,47.1]	[36.9,42.1]	[47.9,54.0]	[42.5,46.9]
Driver's license		71.2a	94.3a†††	82.3A	70.4a	90.1ab†††	79.0A	69.8a	91.8a†††	79.5A	69.8a	92.5a†††	79.7A	55.2	84.1b†††	68.3B
		[67.1,75.3]	[92.5,96.0]	[79.8,84.7]	[63.3,77.6]	[84.4,95.7]	[74.6,83.5]	[65.4,74.2]	[89.8,93.7]	[76.7,82.3]	[66.9,72.7]	[90.6,94.5]	[77.7,81.6]	[52.4,58.0]	[81.8,86.4]	[66.2,70.4]
Transporta-tion	Car (driver or passenger)	97.2ab	97.5	97.3A	82.9ab	92.6††	86.8A	88.5ab	92.2	90.1A	87.5a	92.2††	89.4A	72.9b	83.5†††	77.6A
		[95.7,98.6]	[95.7,99.3]	[96.2,98.5]	[76.4,89.4]	[87.6,97.6]	[81.9,91.8]	[85.3,91.7]	[89.0,95.4]	[87.6,92.5]	[85.0,90.0]	[89.4,95.0]	[87.5,91.4]	[70.0,75.9]	[80.8,86.2]	[75.4,79.9]
	Bike or walk	0.8	1.6a	1.2	8.5a	1.8a†	5.8A	6.5a	3.7a	5.3A	7.2a	4.4a	6.0A	20.7	11.3†††	16.5
		[0.2,1.3]	[0.2,3.1]	[0.4,1.9]	[3.5,13.5]	[0.0,3.8]	[2.7,8.9]	[4.3,8.7]	[1.7,5.8]	[3.7,6.9]	[5.4,9.0]	[1.8,7.0]	[4.4,7.6]	[18.2,23.1]	[9.3,13.3]	[14.7,18.3]
	Other pub. transit/ paratr., taxi, W/C	2.1	0.9a	1.5B	8.6a	5.6ab	7.4A	5.0a	4.1ab	4.6A	5.3a	3.5ab	4.5A	6.4a	5.2b	5.9A
		[0.9,3.2]	[0.0,1.8]	[0.7,2.3]	[3.0,14.3]	[1.1,10.0]	[2.8,12.1]	[2.8,7.2]	[1.6,6.6]	[2.8,6.5]	[3.8,6.7]	[2.3,4.6]	[3.5,5.5]	[5.0,7.8]	[3.7,6.8]	[4.8,6.9]
Retired		91.3a	89.2a†††	90.3A	93.1a	88.8a	91.2A	92.7a	92.6a	92.7A	95.0a	89.3a††	92.4A	93.4a	88.3a†††	91.1A
		[88.2,94.5]	[85.7,92.8]	[87.9,92.7]	[88.0,98.2]	[82.4,95.2]	[87.3,95.1]	[90.2,95.2]	[90.1,95.1]	[90.9,94.4]	[93.2,96.7]	[86.6,92.0]	[91.0,93.9]	[92.0,94.9]	[86.3,90.3]	[89.9,92.3]
Living alone		43.3a	18.4a†††	31.2B	45.6ab	21.1a†††	34.9AB	52.0b	22.8a†††	39.1A	50.7ab	19.3a†††	37.1A	52.9b	19.7a†††	37.9A
		[38.5,48.0]	[15.5,21.3]	[28.4,34.0]	[39.2,52.0]	[15.3,26.9]	[29.6,40.2]	[47.4,56.6]	[18.4,27.2]	[35.2,42.9]	[47.5,53.9]	[16.8,21.8]	[34.6,39.5]	[50.4,55.4]	[17.8,21.6]	[36.1,39.7]
Immigrant		14.6a	14.1	14.3A	11.8a	11.7a	11.7A	15.1a	17.9a	16.3A	18.0a	20.6a	19.1A	39.9a	45.8a††	42.6B
		[11.2,18.0]	[10.0,18.1]	[11.5,17.1]	[5.5,18.0]	[6.5,16.9]	[7.2,16.3]	[11.4,18.8]	[12.7,23.1]	[13.0,19.7]	[15.0,20.9]	[17.5,23.8]	[16.7,21.5]	[37.0,42.9]	[42.4,49.1]	[40.0,45.2]
At least one chronic disease		95.8a	88.8abc†††	92.4AB	89.3ab	91.6abc	90.3AB	94.9a	86.3ad†††	91.0AB	95.0a	92.5b†	93.9B	91.5b	87.6cd†††	89.8A
		[94.0,97.7]	[85.3,92.3]	[90.3,94.5]	[82.9,95.7]	[87.2,96.0]	[86.0,94.6]	[93.2,96.5]	[82.5,90.1]	[89.1,93.0]	[93.5,96.5]	[90.8,94.2]	[92.8,95.0]	[90.2,92.9]	[85.9,89.3]	[88.6,90.9]
Cells that share a letter are not significantly different (p>0.05, Bonferroni Correction): lowercase between W/Population size group; lowercase italic between M/Population size group; uppercase between Population size group. † Men are significantly different than women († p<0.05, †† p<0.01, ††† p<0.001). ‡ no observation.
